# Supplementary material for: Higher vascularity at infiltrated peripheral edema differentiates proneural glioblastoma subtype
Source: PLoS One. 2020 Oct 14;15(10):e0232500. doi: 10.1371/journal.pone.0232500 (PMC7556526; doi:10.1371/journal.pone.0232500)
Supplement: S1 Table — All clinical data is obtained from the TCGA-GBM open database [26]. Subtype and genetic information were retrieved from the UCSC Xena platform compilation [28] which is based on Brennan et al [27] (Supplementary Material 9). (XLSX) [file pone.0232500.s001.xlsx]

## Sheet: Clinical data
Subject	Subtype	Days_to_death	Days_last_contact	Status_at_completion	Gender	Age	MGMT	IDH1	Machine		From: https://www.ncbi.nlm.nih.gov/pmc/articles/PMC3910500/
TCGA-06-0127	Classical	121	109	DECEASED	MALE	67	[Not assessed]	WT	1.5T
TCGA-06-0128	Proneural	691	691	DECEASED	MALE	66	METHYLATED	R132H	1.5T
TCGA-06-0132	Neural	771	570	DECEASED	MALE	49	[Not assessed]	WT	1.5T
TCGA-06-0133	Neural	435	428	DECEASED	MALE	64	UNMETHYLATED	WT	3T
TCGA-06-0137	Classical	812	702	DECEASED	FEMALE	63	UNMETHYLATED	WT	1.5T
TCGA-06-0138	Neural	737	674	DECEASED	MALE	43	[Not assessed]	WT	1.5T
TCGA-06-0139	Mesenchymal	362	327	DECEASED	MALE	40	UNMETHYLATED	WT	3T
TCGA-06-0141	Mesenchymal	313	280	DECEASED	MALE	62	UNMETHYLATED	WT	1.5T
TCGA-06-0142	Neural	67	[Not Available]	DECEASED	MALE	81	[Not assessed]	[Not assessed]	1.5T
TCGA-06-0143	Mesenchymal	357	357	DECEASED	MALE	58	UNMETHYLATED	WT	3T
TCGA-06-0145	Classical	71	71	DECEASED	FEMALE	53	METHYLATED	WT	1.5T
TCGA-06-0149	Mesenchymal	262	239	DECEASED	FEMALE	74	[Not assessed]	[Not assessed]	3T
TCGA-06-0156	Proneural	178	164	DECEASED	MALE	57	[Not assessed]	WT	1.5T
TCGA-06-0157	Classical	97	97	DECEASED	FEMALE	63	[Not assessed]	WT	1.5T
TCGA-06-0164	Mesenchymal	1731	1730	DECEASED	MALE	47	[Not assessed]	[Not assessed]	1.5T
TCGA-06-0168	Mesenchymal	598	579	DECEASED	FEMALE	59	[Not assessed]	WT	1.5T
TCGA-06-0173	Neural	136	7	DECEASED	FEMALE	72	[Not assessed]	WT	3T
TCGA-06-0174	Proneural	98	67	DECEASED	MALE	54	[Not assessed]	WT	1.5T
TCGA-06-0177	Proneural	127	61	DECEASED	MALE	64	[Not assessed]	[Not assessed]	1.5T
TCGA-06-0178	Neural	[Not Applicable]	1642	ALIVE	MALE	38	[Not assessed]	WT	1.5T
TCGA-06-0179	Neural	616	578	DECEASED	MALE	64	[Not assessed]	[Not assessed]	3T
TCGA-06-0182	Neural	111	77	DECEASED	MALE	76	[Not assessed]	[Not assessed]	1.5T
TCGA-06-0187	Classical	828	801	DECEASED	MALE	69	[Not assessed]	WT	1.5T
TCGA-06-0188	Neural	[Not Applicable]	866	ALIVE	MALE	71	[Not assessed]	WT	1.5T
TCGA-06-0189	Mesenchymal	469	454	DECEASED	MALE	55	[Not assessed]	WT	3T
TCGA-06-0190	Mesenchymal	317	313	DECEASED	MALE	62	[Not assessed]	WT	1.5T
TCGA-06-0238	Proneural	405	359	DECEASED	MALE	46	[Not assessed]	WT	3T
TCGA-06-0240	Neural	621	[Not Available]	DECEASED	MALE	57	[Not assessed]	[Not assessed]	1.5T
TCGA-06-0241	Proneural	[Not Applicable]	455	ALIVE	FEMALE	65	[Not assessed]	WT	3T
TCGA-06-0644	Mesenchymal	[Not Applicable]	375	ALIVE	MALE	71	[Not assessed]	WT	1.5T
TCGA-06-0645	Mesenchymal	175	98	DECEASED	FEMALE	55	[Not assessed]	WT	1.5T
TCGA-06-0646	Proneural	175	136	DECEASED	MALE	60	[Not assessed]	WT	3T
TCGA-06-0648	Proneural	298	294	DECEASED	MALE	77	[Not assessed]	WT	3T
TCGA-06-0878	Mesenchymal	[Not Applicable]	218	ALIVE	MALE	74	UNMETHYLATED	WT	1.5T
TCGA-06-0881	Mesenchymal	[Not Applicable]	178	ALIVE	MALE	50	UNMETHYLATED	WT	1.5T
TCGA-06-1084	Mesenchymal	[Not Applicable]	226	ALIVE	MALE	54	METHYLATED	WT	1.5T
TCGA-08-0352	Mesenchymal	39	39	DECEASED	MALE	79	[Not assessed]	WT	1.5T
TCGA-08-0353	Proneural	256	195	DECEASED	MALE	58	[Not assessed]	WT	1.5T
TCGA-08-0354	Classical	546	458	DECEASED	FEMALE	52	[Not assessed]	WT	1.5T
TCGA-08-0355	Classical	747	685	DECEASED	FEMALE	30	[Not assessed]	WT	1.5T
TCGA-08-0358	Classical	678	594	DECEASED	MALE	50	[Not assessed]	WT	1.5T
TCGA-08-0359	Proneural	103	29	DECEASED	FEMALE	59	[Not assessed]	WT	1.5T
TCGA-08-0360	Mesenchymal	468	352	DECEASED	MALE	76	[Not assessed]	WT	1.5T
TCGA-08-0385	Proneural	82	31	DECEASED	MALE	71	[Not assessed]	WT	1.5T
TCGA-08-0389	Neural	467	97	DECEASED	MALE	59	[Not assessed]	WT	1.5T
TCGA-08-0390	Mesenchymal	425	322	DECEASED	MALE	69	[Not assessed]	WT	1.5T
TCGA-08-0512	Mesenchymal	1282	358	DECEASED	MALE	48	[Not assessed]	[Not assessed]	1.5T
TCGA-08-0521	Classical	146	146	DECEASED	MALE	17	[Not assessed]	[Not assessed]	1.5T
TCGA-08-0524	Proneural	221	199	DECEASED	FEMALE	17	[Not assessed]	[Not assessed]	1.5T
TCGA-08-0529	Classical	560	527	DECEASED	FEMALE	56	[Not assessed]	[Not assessed]	1.5T
