# Supplementary material for: Higher vascularity at infiltrated peripheral edema differentiates proneural glioblastoma subtype
Source: PLoS One. 2020 Oct 14;15(10):e0232500. doi: 10.1371/journal.pone.0232500 (PMC7556526; doi:10.1371/journal.pone.0232500)
Supplement: S2 Table — (XLSX) [file pone.0232500.s002.xlsx]

## Sheet: Clinical data
Subject	Subtype	Machine	T1-Gd	FLAIR	DSC		Repetition Time (ms)/Echo Time (ms)/Flip angle (º)
TCGA-06-0127	Classical	1.5T	500/14/90	10000/155/90	1550/40/90
TCGA-06-0128	Proneural	1.5T	500/14/90	10000/155/90	1550/40/90
TCGA-06-0132	Neural	1.5T	500/14/90	10000/155/90	1550/40/90
TCGA-06-0133	Neural	3.0T	3000/6/90	10000/125/90	1900/40/90
TCGA-06-0137	Classical	1.5T	500/14/90	10000/155/90	1900/40/90
TCGA-06-0138	Neural	3.0T	3000/6/90	10000/125/90	1900/40/90
TCGA-06-0139	Mesenchymal	3.0T	3000/6/90	10000/125/90	1900/40/90
TCGA-06-0141	Mesenchymal	1.5T	500/14/90	10000/155/90	1550/40/90
TCGA-06-0142	Neural	1.5T	500/14/90	10000/155/90	1550/40/90
TCGA-06-0143	Mesenchymal	3.0T	3000/6/90	10000/125/90	1900/40/90
TCGA-06-0145	Classical	1.5T	500/14/90	10000/155/90	1550/40/90
TCGA-06-0149	Mesenchymal	3.0T	3000/6/90	10000/125/90	1900/40/90
TCGA-06-0156	Proneural	1.5T	500/14/90	10000/155/90	1900/40/90
TCGA-06-0157	Classical	1.5T	500/14/90	10000/155/90	1550/40/90
TCGA-06-0164	Mesenchymal	1.5T	500/14/90	10000/155/90	1550/40/90
TCGA-06-0168	Mesenchymal	1.5T	500/14/90	10000/155/90	1550/40/90
TCGA-06-0173	Neural	3.0T	3000/6/90	10000/125/90	1900/40/90
TCGA-06-0174	Proneural	3.0T	3000/6/90	10000/125/90	1900/40/90
TCGA-06-0177	Proneural	1.5T	500/14/90	10000/155/90	1900/40/90
TCGA-06-0178	Neural	3.0T	3000/6/90	10000/125/90	1900/40/90
TCGA-06-0179	Neural	3.0T	3000/6/90	10000/125/90	1900/40/90
TCGA-06-0182	Neural	1.5T	500/14/90	10000/155/90	1900/40/90
TCGA-06-0187	Classical	1.5T	500/14/90	10000/155/90	1550/40/90
TCGA-06-0188	Neural	1.5T	500/14/90	10000/155/90	1900/40/90
TCGA-06-0189	Mesenchymal	3.0T	3000/6/90	10000/125/90	1900/40/90
TCGA-06-0190	Mesenchymal	1.5T	500/14/90	10000/155/90	1550/40/90
TCGA-06-0238	Proneural	3.0T	3000/6/90	10000/125/90	1900/40/90
TCGA-06-0240	Neural	1.5T	500/14/90	10000/155/90	1550/40/90
TCGA-06-0241	Proneural	3.0T	3000/6/90	10000/125/90	1900/40/90
TCGA-06-0644	Mesenchymal	3.0T	3000/6/90	10000/125/90	1900/40/90
TCGA-06-0645	Mesenchymal	1.5T	500/14/90	10000/155/90	1900/40/90
TCGA-06-0646	Proneural	3.0T	3000/6/90	10000/125/90	1900/40/90
TCGA-06-0648	Proneural	3.0T	3000/6/90	10000/125/90	1900/40/90
TCGA-06-0878	Mesenchymal	3.0T	3000/6/90	10000/125/90	1900/40/90
TCGA-06-0881	Mesenchymal	3.0T	3000/6/90	10000/125/90	1900/40/90
TCGA-06-1084	Mesenchymal	1.5T	500/14/90	10000/155/90	1900/40/90
TCGA-08-0352	Mesenchymal	1.5T	34/3/35	10000/125/90	1250/54/35
TCGA-08-0353	Proneural	1.5T	34/3/35	10000/125/90	1250/54/35
TCGA-08-0354	Classical	1.5T	34/3/35	10000/125/90	1250/54/35
TCGA-08-0355	Classical	1.5T	34/3/35	9000/140/90	1250/54/35
TCGA-08-0358	Classical	1.5T	34/3/35	10000/140/90	1250/54/35
TCGA-08-0359	Proneural	1.5T	34/3/35	10000/140/90	1250/54/35
TCGA-08-0360	Mesenchymal	1.5T	34/3/35	10000/125/90	1250/54/35
TCGA-08-0385	Proneural	1.5T	34/3/35	10000/140/90	1250/54/35
TCGA-08-0389	Neural	1.5T	34/3/35	10000/125/90	1250/54/35
TCGA-08-0390	Mesenchymal	1.5T	34/3/35	9300/140/90	1500/54/35
TCGA-08-0512	Mesenchymal	1.5T	34/6/35	10000/140/90	1700/100/90
TCGA-08-0521	Classical	1.5T	34/3/35	10000/135/90	2000/54/30
TCGA-08-0524	Proneural	1.5T	34/3/35	10000/135/90	2000/54/35
TCGA-08-0529	Classical	1.5T	34/3/35	10000/125/90	1250/54/35
