# Supplementary material for: Higher vascularity at infiltrated peripheral edema differentiates proneural glioblastoma subtype
Source: PLoS One. 2020 Oct 14;15(10):e0232500. doi: 10.1371/journal.pone.0232500 (PMC7556526; doi:10.1371/journal.pone.0232500)
Supplement: S3 Table — (XLSX) [file pone.0232500.s003.xlsx]

## Sheet: Biomarkers
Subject	rCBVmaxHAT	CBVmaxLAT	CBVmaxIPE	CBVmaxVPE	CBVmaxET	CBVmaxNET	CBVmeanHAT	CBVmeanLAT	CBVmeanIPE	CBVmeanVPE	CBVmeanET	CBVmeanNET	CBVmedianHAT	CBVmedianLAT	CBVmedianIPE	CBVmedianVPE	rCBVmedianET	rCBVmedian NET
TCGA-06-0127	9.59042	4.01749	2.15428	1.59981	5.93081	2.10495	4.98375	2.88798	1.77138	1.15566	3.05199	1.53805	5.59293	2.951	1.77188	1.14487	3.41724	1.49745
TCGA-06-0128	12.0381	5.5585	3.12854	1.43552	9.62283	2.93264	7.42747	3.60644	2.15395	0.82544	4.10038	1.46672	7.65007	3.56873	2.21341	0.802607	4.69097	1.50388
TCGA-06-0132	14.6477	4.92129	1.49968	1.28632	9.41669	1.43526	6.93507	2.66339	1.15382	0.662957	3.09789	0.813491	7.72347	2.8278	1.16536	0.700106	3.99389	0.852362
TCGA-06-0133	13.8284	7.03684	2.49298	1.82143	9.2327	2.22987	9.0559	3.94094	1.7498	0.961105	4.21395	1.0815	9.36924	4.15874	1.74084	1.01096	4.72017	1.1769
TCGA-06-0137	16.5085	7.02059	2.27395	1.88849	10.3814	2.04788	10.3761	3.89578	1.47373	0.774085	4.15036	0.902517	11.2013	4.13046	1.52914	0.891186	4.8388	1.01037
TCGA-06-0138	18.3278	6.4137	2.82153	2.43873	13.015	2.69336	9.62702	3.88086	1.6984	0.427955	4.48164	1.02749	10.5593	3.95771	1.76043	0.702034	5.59411	1.14353
TCGA-06-0139	14.4568	6.51653	2.52361	1.38878	9.9018	2.41377	8.52978	3.85524	1.86031	0.938347	4.25562	1.40319	9.11281	4.0528	1.89169	0.893679	4.89426	1.40668
TCGA-06-0141	15.34	12.5735	2.44339	0.691992	23.4079	2.26793	14.9643	6.82016	1.42275	0.19105	7.94635	0.647336	14.4089	7.23247	1.49674	0.283193	9.88315	0.850047
TCGA-06-0142	11.5976	6.30693	2.49028	2.25282	9.20604	2.3672	7.89331	3.82156	1.76239	0.954125	4.33348	1.2237	8.14601	3.93514	1.80275	1.06509	4.806	1.26397
TCGA-06-0143	9.68405	4.48181	2.10308	1.72669	7.00753	1.93575	5.56529	2.79821	1.33631	0.642686	3.27241	0.827441	5.98853	2.81467	1.39722	0.725493	3.62726	0.904205
TCGA-06-0145	9.92019	3.6663	1.29816	0.74882	7.13216	1.23057	5.27047	2.00209	0.870787	0.330237	2.42394	0.605949	5.77167	2.11727	0.902073	0.343203	3.02762	0.6137
TCGA-06-0149	7.45709	4.75943	2.64646	2.53225	6.60782	2.5982	5.52816	3.50541	2.08391	1.4268	3.90205	1.7092	5.63704	3.52831	2.08632	1.42658	4.13582	1.65018
TCGA-06-0156	17.8787	8.71469	3.52935	2.7779	15.1491	3.1504	11.3244	5.36827	2.09999	0.977391	7.18919	1.17727	11.8701	5.4684	2.20631	1.14424	7.83334	1.37234
TCGA-06-0157	10.4508	3.13191	3.37172	3.48007	3.13191	3.46786	7.5437	1.71388	2.88675	2.6534	1.71388	2.6655	7.8978	1.69803	2.91623	2.65047	1.69803	2.68369
TCGA-06-0164	7.70485	3.62875	2.05171	1.59788	6.5249	1.86298	4.68474	2.17701	1.32176	0.665354	2.83371	0.824618	4.89903	2.23252	1.35763	0.764314	3.2272	0.914663
TCGA-06-0168	10.6106	6.04355	3.09186	2.23936	8.86764	2.97605	7.09814	4.5084	2.01773	0.394068	5.19696	1.41603	7.38004	4.50935	2.05064	0.626959	5.4772	1.38766
TCGA-06-0173	9.01947	4.04902	1.8681	1.55691	7.14335	1.78196	5.53281	2.51704	1.42089	0.873094	2.8699	1.10351	5.55131	2.66694	1.44289	0.886401	3.41902	1.10358
TCGA-06-0174	15.3485	4.97088	2.6484	1.94408	10.8335	2.44518	8.01622	2.486	1.86779	1.05783	3.21977	1.27918	8.70951	2.59783	1.9248	1.0628	4.28801	1.33404
TCGA-06-0177	8.97825	5.54961	3.59516	2.73242	7.46659	3.44478	6.29779	4.0358	2.79223	1.57884	4.48616	2.20391	6.38757	3.94506	2.82146	1.59266	4.64071	2.1614
TCGA-06-0178	5.83389	3.10326	2.13647	1.9519	4.02999	2.04337	3.41555	2.42564	1.57594	1.08178	2.51899	1.24773	3.18775	2.39136	1.5924	1.0279	2.5984	1.17721
TCGA-06-0179	12.0445	6.27595	2.81701	1.33399	9.38299	2.6623	7.6931	4.08349	1.87994	0.670165	4.69881	1.29754	8.07954	4.20013	1.92286	0.680217	5.17569	1.33019
TCGA-06-0182	16.7643	7.15881	2.67705	1.86302	12.2504	2.35136	9.39099	3.99682	1.65304	0.652144	4.98695	0.817139	10.0995	4.20522	1.69113	0.771188	5.88268	0.994444
TCGA-06-0187	17.0155	3.71588	1.8667	1.00136	8.75402	1.75394	5.37647	2.57819	1.30185	0.508281	3.26798	0.788888	6.61237	2.56415	1.31383	0.537758	4.07627	0.873327
TCGA-06-0188	9.51293	3.83694	2.24693	1.74342	5.19783	2.16138	4.92436	2.89322	1.76743	1.05527	2.99681	1.38052	5.37762	2.92181	1.78416	1.06673	3.2033	1.38801
TCGA-06-0189	16.201	7.60223	2.66101	1.69297	12.2631	2.28503	9.88299	4.37598	1.52627	0.682409	5.19114	0.898122	10.5192	4.55706	1.60953	0.755225	5.92935	1.01594
TCGA-06-0190	11.2384	6.64584	2.44322	2.06123	9.33741	2.26303	7.82363	4.26791	1.68602	0.950049	4.90968	1.11163	8.11238	4.34709	1.72516	1.02693	5.25745	1.19174
TCGA-06-0238	11.9896	6.27121	4.21635	3.2869	10.0929	4.0806	7.9606	4.49889	3.35444	2.32893	5.17466	2.7871	8.31337	4.19065	3.29702	2.28143	5.52117	2.75147
TCGA-06-0240	12.4865	6.01851	2.94735	1.77476	9.6406	2.81176	7.62559	3.97572	1.9565	0.7771	4.53239	1.36489	8.16508	4.02036	1.98095	0.809602	5.02158	1.4094
TCGA-06-0241	10.4509	6.36041	3.52535	1.84325	8.27549	3.35312	7.36685	4.40389	2.53858	1.22339	4.72266	1.84378	7.51697	4.42251	2.5861	1.14417	4.99299	1.87267
TCGA-06-0644	8.1638	4.18344	1.95714	1.57703	6.711	1.79015	5.24678	2.78162	1.31214	0.78832	3.36289	0.94221	5.51779	2.80755	1.36307	0.834107	3.65901	0.983228
TCGA-06-0645	11.7201	5.93333	2.34503	1.87656	8.34723	2.13942	7.46876	3.66551	1.58696	0.910997	4.02985	1.03869	7.8501	3.75631	1.63769	0.958109	4.46144	1.11912
TCGA-06-0646	15.6472	9.13509	3.60406	2.63901	12.7443	3.27382	10.9103	5.64502	2.39998	0.970468	6.46634	1.25084	11.1756	5.73977	2.42762	1.09859	6.98872	1.43285
TCGA-06-0648	9.08438	4.06658	2.1365	1.78856	7.23512	2.02054	5.2477	2.60727	1.46232	0.710136	3.10264	0.990729	5.62521	2.63953	1.48405	0.792375	3.52963	1.03378
TCGA-06-0878	10.4806	5.21173	2.11682	1.65453	7.43794	1.86649	6.24737	2.98528	1.37585	0.848283	3.29298	0.934853	6.31396	3.09391	1.40756	0.892106	3.72464	0.998893
TCGA-06-0881	10.0203	3.64238	1.92516	1.63758	6.08971	1.84893	5.05694	2.02292	1.37758	0.822923	2.26402	1.06724	5.5936	2.11898	1.42203	0.831473	2.75584	1.06986
TCGA-06-1084	12.4143	5.54616	2.69058	1.09595	8.08789	2.42811	6.77214	3.19276	1.53537	0.54009	3.61625	1.00791	7.33963	3.26312	1.64966	0.571142	4.07929	1.07841
TCGA-08-0352	12.8712	5.39187	1.90334	1.32226	10.4528	1.75082	7.55834	3.16135	1.26663	0.615106	4.14585	0.826947	8.10067	3.29306	1.30127	0.639576	4.87677	0.872891
TCGA-08-0353	14.4842	7.82671	2.25838	1.21237	11.9883	2.00763	8.53289	4.24964	1.35029	0.54488	5.03963	0.717707	8.5019	4.57049	1.43634	0.603417	5.78026	0.870183
TCGA-08-0354	10.082	5.88731	3.60108	2.91222	9.12049	3.41223	7.17281	4.44741	2.57093	1.37005	5.18796	1.90054	7.41277	4.4457	2.57935	1.47258	5.55433	1.91475
TCGA-08-0355	9.78742	5.24301	2.33577	1.57778	7.75788	2.14132	6.50152	3.57103	1.59108	0.744243	3.92784	0.917552	6.769	3.59563	1.6114	0.783429	4.32749	1.03929
TCGA-08-0358	11.6473	6.21871	2.30313	1.77518	9.40366	2.11068	7.7547	3.72534	1.5014	0.744896	4.47164	0.922509	8.06474	3.87209	1.55579	0.808996	4.96713	1.02718
TCGA-08-0359	16.7603	8.18414	4.6238	3.96395	13.6433	4.45291	10.2426	5.84268	3.31067	2.13905	6.64791	2.83678	10.7412	5.92855	3.29706	2.08841	7.4807	2.71161
TCGA-08-0360	11.0471	6.0359	3.03383	1.60985	9.26165	2.89178	7.25414	4.31223	2.21985	0.922236	5.0785	1.47646	7.64668	4.31634	2.24447	0.876301	5.42782	1.50138
TCGA-08-0385	14.4898	8.27198	4.92942	3.30772	11.6426	4.79203	9.6619	6.23384	3.84229	2.1465	6.7291	3.09753	9.9736	6.32014	3.81387	2.08607	7.23423	3.04381
TCGA-08-0389	10.1622	5.80078	3.58951	2.42433	8.79672	3.48531	6.85699	4.4828	2.71781	1.41051	5.02589	2.27436	7.14937	4.52352	2.73707	1.31783	5.38741	2.14043
TCGA-08-0390	13.6436	6.51432	2.57986	1.71661	11.6777	2.24157	8.7735	3.92559	1.64438	0.847008	5.2185	0.955831	9.12759	4.01261	1.71271	0.919915	5.87173	1.09898
TCGA-08-0512	4.76318	2.39398	1.48311	1.32459	3.85822	1.41049	2.93672	1.57619	1.10947	0.658224	1.87698	0.776333	3.08682	1.56832	1.1219	0.685641	2.05934	0.79842
TCGA-08-0521	9.50909	4.91819	2.71092	1.62283	7.58006	2.61526	5.99655	3.32841	1.93229	0.818557	3.8036	1.44398	6.23589	3.42407	1.91904	0.818839	4.26504	1.42634
TCGA-08-0524	14.8416	9.67783	5.02748	3.0158	11.2471	4.52296	10.3042	6.10522	3.39153	2.13733	6.33114	2.56391	10.0331	5.93406	3.48582	2.08177	6.47314	2.64188
TCGA-08-0529	16.9898	10.1605	3.85295	3.09121	15.057	3.43857	12.5689	6.73006	1.94561	0.70357	8.06377	0.903053	12.7845	6.66667	2.15172	1.02436	8.52331	1.25121
HAT = High Angiogenic Tumor
LAT = Low Angiogenic Tumor
IPE = Infiltrated Peripheral Edema
VPE = Vasogenic Peripheral Edema
ET = Enhancing Tumor
NET = Non-Enhancing Tumor
